# Supplementary material for: Class I KNOX Is Related to Determinacy during the Leaf Development of the Fern Mickelia scandens (Dryopteridaceae)
Source: Int J Mol Sci. 2020 Jun 16;21(12):4295. doi: 10.3390/ijms21124295 (PMC7352642; doi:10.3390/ijms21124295)
Supplement: Supplementary file 1 [file ijms-21-04295-s001.zip]

Archive with 7 entries (6 files):
- Supplementary/
- Supplementary/Supplementary Figures.pdf
- Supplementary/Supplementary Table S1_May24_FINAL.doc
- Supplementary/Supplementary Table S2_May24_FINAL.xls
- Supplementary/Supplementary Table S3_May24_FINAL.xls
- Supplementary/Supplementary Table S4_May24_FINAL.xls
- Supplementary/Supplementary Table S5_May24_FINAL.doc
