# Supplementary material for: Class I KNOX Is Related to Determinacy during the Leaf Development of the Fern Mickelia scandens (Dryopteridaceae)
Source: Int J Mol Sci. 2020 Jun 16;21(12):4295. doi: 10.3390/ijms21124295 (PMC7352642; doi:10.3390/ijms21124295)
Supplement: Supplementary file 1 [file ijms-21-04295-s001.zip › Supplementary/Supplementary Table S2_May24_FINAL.xls]

## Sheet: Relative Quantification
Table S2. Ct values of qRT-PCR and relative expression calculation
	Ct			2-ΔCt		Avg 2-ΔCt
	Actin	MsC1KNOX1	MsC1KNOX2	MsC1KNOX1	MsC1KNOX2	MsC1KNOX1	MsC1KNOX2
Developing Leaf (CF)	18.5903	18.9074	18.4139	0.802688	1.13005	0.700169	0.709555
	17.2458	17.9577	18.1245	0.610514	0.543863
	16.816	17.3569	17.9528	0.687306	0.454757
Developing Leaf (TF)	19.9856	21.7974	22.8438	0.284833	0.13791	0.247136	0.154711
	17.9543	19.9528	20.4702	0.250265	0.174841
	18.2155	20.4927	20.9393	0.206309	0.151381
Shoot Apex (CF)	19.2543	19.3442	19.9143	0.939582	0.632878	0.63853	0.382352
	17.2501	18.3527	19.1142	0.465698	0.274698
	17.2654	18.2359	19.3274	0.510311	0.239479
Shoot Apex (TF)	17.4522	18.5708	20.6663	0.460535	0.107765	0.653301	0.243522
	17.042	17.5241	18.8571	0.715908	0.284182
	17.7707	18.1228	19.333	0.783459	0.338619
	Ct Mean Value			Std Error 2-ΔCt		Avg 2-ΔCt
	Actin	MsC1KNOX1	MsC1KNOX2	MsC1KNOX1	MsC1KNOX2	MsC1KNOX1	MsC1KNOX2
Developing Leaves (Climbing)	17.5507	18.074	18.1637	0.0558473	0.211813	0.700169	0.709555
Developing Leaves (Terrestrial)	18.7185	20.7476	21.4178	0.0227217	0.0107905	0.247136	0.154711
Shoot Apices (Climbing)	17.9233	18.6443	19.452	0.151076	0.125675	0.63853	0.382352
Shoot Apices (Terrestrial)	17.4216	18.0726	19.6188	0.0983356	0.0696738	0.653301	0.243522
