# Supplementary material for: Class I KNOX Is Related to Determinacy during the Leaf Development of the Fern Mickelia scandens (Dryopteridaceae)
Source: Int J Mol Sci. 2020 Jun 16;21(12):4295. doi: 10.3390/ijms21124295 (PMC7352642; doi:10.3390/ijms21124295)
Supplement: Supplementary file 1 [file ijms-21-04295-s001.zip › Supplementary/Supplementary Table S3_May24_FINAL.xls]

## Sheet: Statistics KNOX1
Table S3. ANOVA and Tukey's pairwise comparison of MsC1KNOX1 expression in different tissues
ΔCt KNOX1
Leaf Climbing Form	Leaf Terrestrial Form	Shoot Climbing Form	Shoot Terrestrial Form
0.317089	1.81181	0.0899086	1.11862
0.711903	1.99847	1.10253	0.482155
0.540976	2.27712	0.970552	0.35207
SUMMARY
Groups	Count	Sum	Average	Variance
Leaf Climbing Form	3	1.56997	0.523322	0.0392032
Leaf Terrestrial Form	3	6.0874	2.02913	0.0548324
Shoot Climbing Form	3	2.16299	0.720998	0.30306
Shoot Terrestrial Form	3	1.95284	0.650947	0.168266
ANOVA
Source of Variation	Sum of sqrs	df	Mean square	F	P-value	F crit
Between Groups	4.45377	3	1.48459	10.5036	0.0037856	4.06618
Within Groups	1.13072	8	0.141341
Total	5.5845	11
Tukey's pairwise. Tukey's Q below the diagonal, p(same) above the diagonal.
	Leaf Climbing Form	Leaf Terrestrial Form	Shoot Climbing Form	Shoot Terrestrial Form
Leaf Climbing Form	-	0.005192	0.9147	0.9742
Leaf Terrestrial Form	6.937	-	0.01177	0.008757
Shoot Climbing Form	0.9107	6.027	-	0.9955
Shoot Terrestrial Form	0.588	6.349	0.3227	-
