# Supplementary material for: Class I KNOX Is Related to Determinacy during the Leaf Development of the Fern Mickelia scandens (Dryopteridaceae)
Source: Int J Mol Sci. 2020 Jun 16;21(12):4295. doi: 10.3390/ijms21124295 (PMC7352642; doi:10.3390/ijms21124295)
Supplement: Supplementary file 1 [file ijms-21-04295-s001.zip › Supplementary/Supplementary Table S4_May24_FINAL.xls]

## Sheet: _xltb_storage_
XL Toolbox Settings
	export_preset	<?xml version="1.0" encoding="utf-16"?> <Preset xmlns:xsd="http://www.w3.org/2001/XMLSchema" xmlns:xsi="http://www.w3.org/2001/XMLSchema-instance"> <Name>Png, 1200 dpi, RGB, Transparent canvas</Name> <Dpi>1200</Dpi> <FileType>Png</FileType> <ColorSpace>Rgb</ColorSpace> <Transparency>TransparentCanvas</Transparency> <UseColorProfile>false</UseColorProfile> <ColorProfile>ewrgb18</ColorProfile> </Pr…
	export_path	C:\Users\rafae\Desktop\Revisão IJMS\Figure 5.png

## Sheet: Statistics KNOX2
Table S4. ANOVA and Tukey's pairwise comparison of MsC1KNOX2 expression in different tissues
ΔCt KNOX2
Leaf Climbing Form	Leaf Terrestrial Form	Shoot Climbing Form	Shoot Terrestrial Form
-0.176382	2.8582	0.66	3.21404
0.878685	2.51588	1.86408	1.81511
1.13683	2.72375	2.06203	1.56226
SUMMARY
Groups	Count	Sum	Average	Variance
Leaf Climbing Form	3	1.83914	0.613045	0.484057
Leaf Terrestrial Form	3	8.09783	2.69928	0.0297451
Shoot Climbing Form	3	4.58611	1.5287	0.575782
Shoot Terrestrial Form	3	6.59142	2.19714	0.791547
ANOVA
Source of Variation	Sum of sqrs	df	Mean square	F	P-value	F crit
Between Groups	7.327	3	2.44233	5.19333	0.0278114	4.06618
Within Groups	3.76226	8	0.470283
Total	11.0893	11
Tukey's pairwise. Tukey's Q below the diagonal, p(same) above the diagonal.
	Leaf Climbing Form	Leaf Terrestrial Form	Shoot Climbing Form	Shoot Terrestrial Form
Leaf Climbing Form	-	0.02415	0.413	0.08468
Leaf Terrestrial Form	5.269	-	0.2346	0.807
Shoot Climbing Form	2.313	2.957	-	0.6471
Shoot Terrestrial Form	4.001	1.268	1.688	-
